# Supplementary material for: The influence of chronic exercise intervention on the executive function of children with neurodevelopmental disorders: a meta-analysis
Source: Front Neurol. 2026 Jun 29;17:1827768. doi: 10.3389/fneur.2026.1827768 (PMC13357176; doi:10.3389/fneur.2026.1827768)
Supplement: Supplementary file 6 [file Table_1.XLSX]

## Sheet: Sheet1
		Supplementary TABLE S1 Summary of search terms
		Category		Included search terms
		Exercise	OR	physical activity OR physical fitness OR physical exercise OR physical education OR leisure activity OR motor activity OR sport participation OR fitness OR exercise OR acute exercise OR chronic exercise OR healthy exercise OR aerobic exercise OR resistance exercise OR anaerobic exercise OR intervention OR baseball OR basketball OR bicycling OR boxing OR football OR golf OR gymnastics OR hockey OR…
		AND
		Neurodevelopmental Disorders	OR	neurodevelopmental disorders OR ASD OR autism spectrum disorder OR autism OR autistic OR asperger syndrome OR pervasive developmental disorder OR asperger OR autistic disorder OR ADHD OR attention deficit hyperactivity disorder OR attention deficit disorder with hyperactivity OR attention deficit disorder OR hyperkinetic syndrome OR syndrome hyperkinetic OR overactive syndrome OR attention defici…
		AND
		Executive Function	OR	executive function OR executive dysfunction OR working memory OR problem-solving OR decision making OR planning OR inhibitory control OR response inhibition OR inhibit* OR shifting OR switching OR neuropsychologic OR cognitive control OR set-shifting OR cognitive flexibility OR impulse control OR attention OR cogniti OR mental flexibility OR mental set shifting OR self-control OR behavioral inhib…
		AND
		randomized controlled trial	OR	RCT
